# Supplementary material for: Occupational Injuries of Spanish Wildland Firefighters: A Descriptive Analysis
Source: Healthcare (Basel). 2024 Aug 13;12(16):1615. doi: 10.3390/healthcare12161615 (PMC11354085; doi:10.3390/healthcare12161615)
Supplement: Supplementary file 1 [file healthcare-12-01615-s001.zip]

Archive with 2 entries (2 files):
- Questionnaire (English).pdf
- Questionnaire (Spanish).pdf
